# Supplementary material for: Decode-seq: a practical approach to improve differential gene expression analysis
Source: Genome Biol. 2020 Mar 23;21:66. doi: 10.1186/s13059-020-01966-9 (PMC7087377; doi:10.1186/s13059-020-01966-9)
Supplement: Supplementary file 2 — Additional file 2 Supplementary tables. Table S1: Top 300 genes with sexually dimorphic expression identified in this study. Table S2: Primers and gRNAs used in this study. Table S3: Sequencing stats of all libraries sequenced in this study. [file 13059_2020_1966_MOESM2_ESM.xlsx]

## Sheet: Table S1  Top DE 300 genes
gene	name	sampleF	sampleM	PValue	FDR	qPCR validation	working ID
ENSORLG00000019522	gucy1b1	86.2424	33.0125	6.50024e-09	7.96423e-05
ENSORLG00000022492	gsdf	6.23061	26.3899	1.24524e-08	7.96423e-05
ENSORLG00000005438	foxl3	18.372	2.43412	1.50602e-08	7.96423e-05
ENSORLG00000021829	None	10.3126	0	1.66895e-08	7.96423e-05
ENSORLG00000000313	None	25.7552	3.70338	3.3917e-08	0.000129481	√	lygl2
ENSORLG00000009024	mknk2b	16.3154	50.8567	1.7826e-07	0.000567106
ENSORLG00000013696	None	4.26787	0	2.21551e-07	0.000604138	√	13696
ENSORLG00000026596	None	75.3849	28.9411	2.61303e-07	0.000623468	√	26596
ENSORLG00000004913	cd74a	121.289	48.3711	4.29606e-07	0.000911146	√	cd74a
ENSORLG00000029237	fshb	8.65078	0.516206	5.50269e-07	0.00105035	√	fshb
ENSORLG00000015363	calcoco1b	0.346098	4.58135	6.45219e-07	0.00111963
ENSORLG00000008980	None	3.54724	0	1.24571e-06	0.00198152
ENSORLG00000024202	None	269.468	86.1799	1.46878e-06	0.00215662	√	24202
ENSORLG00000029786	jam2a	45.0564	19.5236	1.66673e-06	0.00227247
ENSORLG00000024012	None	6.28673	0.681373	2.60868e-06	0.00331963	√	24012
ENSORLG00000022513	None	4.06439	0.3797	5.214e-06	0.0062203
ENSORLG00000030645	si:ch1073-385f13.3	5.98754	0.245623	5.71587e-06	0.00641791	√	30645
ENSORLG00000008781	None	15.264	3.72616	6.90281e-06	0.00717222	√	8781
ENSORLG00000015290	None	9.22635	0.447929	7.13915e-06	0.00717222	√	15290
ENSORLG00000000531	s100a10a	268.969	433.302	8.47233e-06	0.00772957
ENSORLG00000022922	paip2b	49.9951	99.2896	8.50382e-06	0.00772957
ENSORLG00000007290	None	6.14286	1.4834	1.29228e-05	0.0112123	√	7290
ENSORLG00000011672	None	9.11215	0.585845	1.39767e-05	0.0115994	√	11672
ENSORLG00000019473	myoz2b	0.351735	7.84202	1.60383e-05	0.0127558
ENSORLG00000018750	None	84.2844	47.9086	2.85936e-05	0.0218318	√	18750
ENSORLG00000002594	krt97	25.3799	52.9517	3.62749e-05	0.0246973	√	krt97
ENSORLG00000013963	aurkaip1	372.146	238.758	3.74542e-05	0.0246973
ENSORLG00000015026	il12rb2	3.00164	0	3.78547e-05	0.0246973
ENSORLG00000019836	None	3.26392	0	3.78547e-05	0.0246973	√	19836
ENSORLG00000000154	capzb	107.846	54.4285	3.88159e-05	0.0246973
ENSORLG00000022935	MPEG1	4.13518	0.297992	4.21316e-05	0.0259422
ENSORLG00000024743	None	51.547	27.2381	5.34793e-05	0.0319004
ENSORLG00000009486	rorc	0	1.65151	5.78669e-05	0.032751
ENSORLG00000012576	orla-b2m	79.3503	42.1917	5.87202e-05	0.032751	√	orla-b2m
ENSORLG00000001738	arhgef6	1.93447	8.42573	6.00527e-05	0.032751
ENSORLG00000020641	eif4ea	6.52864	1.1829	7.38117e-05	0.0373366
ENSORLG00000027300	None	2.91761	0	7.54035e-05	0.0373366
ENSORLG00000027589	None	3.75263	0.699376	7.60828e-05	0.0373366
ENSORLG00000006106	cisd2	12.476	27.081	7.6285e-05	0.0373366
ENSORLG00000023691	None	7.69641	1.77002	8.41615e-05	0.0401619
ENSORLG00000020577	fn1	27.2448	11.2097	0.000105344	0.0490441
ENSORLG00000005696	fbxo32	0.796335	3.67191	0.000116424	0.0529119	√	fbxo32
ENSORLG00000024739	c-fos	9.20414	26.1486	0.000122484	0.0543714
ENSORLG00000028659	None	0	1.98598	0.000125973	0.0546493
ENSORLG00000020391	rsad2	3.69828	0.501913	0.000137019	0.0556608
ENSORLG00000009533	lgmn	329.357	515.962	0.000137626	0.0556608
ENSORLG00000025911	bdh2 (1 of many)	4.6775	15.6219	0.00014071	0.0556608
ENSORLG00000020672	ddx4	25.6389	10.0925	0.000140846	0.0556608
ENSORLG00000022838	atp5f1e	431.368	232.643	0.000142884	0.0556608
ENSORLG00000007229	None	2.37237	0	0.000150629	0.0575039
ENSORLG00000005506	si:dkey-251i10.2	179.997	116.709	0.000158573	0.05935
ENSORLG00000022259	None	111.079	66.4504	0.000162337	0.0595903
ENSORLG00000003770	bpifcl	9.3637	1.80795	0.000165993	0.0597826
ENSORLG00000011645	mid1ip1a	66.7162	107.999	0.000215538	0.075085
ENSORLG00000022749	akap6	5.12452	0.815171	0.000223514	0.075085
ENSORLG00000022790	si:ch211-140m22.7	18.5401	5.42792	0.000228303	0.075085
ENSORLG00000010207	sh2d3ca	7.56196	1.96654	0.000228313	0.075085
ENSORLG00000002158	map2k5	3.42826	0.194036	0.000229033	0.075085
ENSORLG00000030505	None	7.97055	18.2684	0.000232084	0.075085
ENSORLG00000026602	None	4.23224	0.219782	0.000246028	0.0782697	√	26602
ENSORLG00000025933	clec3b	28.1856	51.2153	0.000274334	0.0858442
ENSORLG00000005073	None	12.8471	2.83563	0.000294234	0.0900457
ENSORLG00000022295	None	76.3409	42.2753	0.000299914	0.0900457	√	22295
ENSORLG00000010115	rab23	2.30403	0	0.000301914	0.0900457
ENSORLG00000019002	None	13.1299	28.2337	0.000318386	0.0924428
ENSORLG00000014060	rbx1	133.022	82.6755	0.000320396	0.0924428
ENSORLG00000028890	None	12.061	2.90511	0.00032448	0.0924428	√	28890
ENSORLG00000023475	atp5mf	472.143	309.449	0.000333012	0.0934786
ENSORLG00000007442	hgd	117.765	69.0988	0.000354822	0.0981572
ENSORLG00000017347	ctsbb	86.9336	144.307	0.000409246	0.110471	√	ctsbb
ENSORLG00000028128	zgc:112492	17.8324	8.00812	0.00041091	0.110471	√	28128
ENSORLG00000000162	stat1a	20.3207	6.83618	0.000426119	0.112637
ENSORLG00000021782	CYTB	641.71	397.544	0.000432099	0.112637
ENSORLG00000016851	None	4.15057	0.559352	0.00044032	0.112637	√	ccl19a1
ENSORLG00000027659	PSMB10	6.01312	0.898409	0.000442569	0.112637
ENSORLG00000001719	adad2	5.56473	0.833169	0.000456776	0.114723
ENSORLG00000023913	None	4.9137	1.14272	0.000471755	0.116946
ENSORLG00000022952	None	26.953	12.6319	0.000492745	0.120584
ENSORLG00000004920	COLEC10	0.531999	3.33355	0.0005317	0.128469
ENSORLG00000000075	myom2a	475.775	759.699	0.000554167	0.128859
ENSORLG00000015733	CTSS (1 of many)	75.1158	43.8879	0.000560126	0.128859
ENSORLG00000004713	tmco3	0.112771	2.66573	0.000562469	0.128859
ENSORLG00000024514	gstr (1 of many)	32.8033	14.2929	0.000585007	0.128859
ENSORLG00000012837	crispld1b	0	2.06687	0.000604887	0.128859
ENSORLG00000017337	cep350	0	2.16217	0.000604887	0.128859
ENSORLG00000007770	neto1l	1.70426	0	0.000607571	0.128859
ENSORLG00000024363	None	1.85234	0	0.000607571	0.128859
ENSORLG00000025376	None	1.86896	0	0.000607571	0.128859
ENSORLG00000024510	si:ch211-191a24.4 (1 of many)	2.42921	0	0.000607571	0.128859
ENSORLG00000008925	None	2.84581	0	0.000607571	0.128859
ENSORLG00000028011	None	4.25076	0.532629	0.000626359	0.129956
ENSORLG00000016819	errg2	4.78791	0.508456	0.000626359	0.129956
ENSORLG00000024513	atp5md	80.043	49.222	0.00067113	0.136529
ENSORLG00000017962	pdzk1	99.1855	152.48	0.000672344	0.136529	√	pdzk1
ENSORLG00000026569	boka	1.8457	6.77515	0.000690383	0.138716
ENSORLG00000028738	si:dkey-190g11.3	3.65383	0.245336	0.000785216	0.155821
ENSORLG00000016140	foxm1	2.75135	0.322786	0.0008	0.155821
ENSORLG00000024839	None	2.99648	0.118389	0.000800001	0.155821
ENSORLG00000013618	wu:fj29h11	7.05413	1.34348	0.000821339	0.158361
ENSORLG00000002374	None	4.0938	0.769266	0.000894713	0.170783
ENSORLG00000024906	erap1b (1 of many)	5.82799	1.19567	0.000919999	0.173871
ENSORLG00000022702	lmo4a	0.787435	5.91478	0.000955771	0.17886
ENSORLG00000000994	usp4	201.87	129.006	0.000981885	0.181963
ENSORLG00000010533	prdx1	155.709	105.102	0.0010531	0.193285
ENSORLG00000018506	ucp1	9.17452	18.3359	0.00111947	0.196982
ENSORLG00000018014	None	11.4474	24.4945	0.00113099	0.196982
ENSORLG00000000590	None	11.5985	4.83406	0.00113227	0.196982
ENSORLG00000019014	None	0.282746	1.91578	0.00113516	0.196982
ENSORLG00000028908	None	0.238964	1.88459	0.00113516	0.196982
ENSORLG00000027921	cdc42ep1b	0.205931	1.89819	0.00113516	0.196982
ENSORLG00000006772	orla-uaa	11.1618	3.02781	0.00116329	0.198744
ENSORLG00000009171	ddit4	67.9367	108.19	0.0011723	0.198744
ENSORLG00000014721	zgc:162025	16.0786	6.97452	0.00117655	0.198744
ENSORLG00000030155	None	1.74655	0	0.00122863	0.203931
ENSORLG00000023464	fam113	1.88325	0	0.00122863	0.203931
ENSORLG00000012629	None	4.69594	0.566318	0.00128045	0.209182
ENSORLG00000022781	smim29	119.108	203.483	0.00132771	0.209182
ENSORLG00000011393	cln5	0	1.3281	0.00133697	0.209182
ENSORLG00000029932	eps8a	0	1.37266	0.00133697	0.209182
ENSORLG00000009295	nmbr	0	1.3918	0.00133697	0.209182
ENSORLG00000000300	si:ch211-239f4.1	0	1.53224	0.00133697	0.209182
ENSORLG00000006711	plcxd2	0	1.59864	0.00133697	0.209182
ENSORLG00000009329	si:ch1073-390k14.1	3.15532	0.396833	0.00139469	0.216438
ENSORLG00000025102	si:dkey-28e7.3	6.41812	14.6109	0.00140847	0.216814
ENSORLG00000001527	None	16.4966	31.3852	0.00143755	0.219519
ENSORLG00000030397	socs1	6.117	1.1696	0.00146453	0.220661
ENSORLG00000006096	znfx1	2.30293	0.337193	0.00149126	0.220661
ENSORLG00000005458	raver1	2.97882	0.152788	0.00149126	0.220661
ENSORLG00000013582	prss1	3.00423	0.118389	0.00149126	0.220661
ENSORLG00000029766	None	80.3857	50.66	0.00151296	0.222149
ENSORLG00000025372	uqcr10	85.3166	49.1194	0.00159394	0.230011
ENSORLG00000010194	cldn7b	45.4055	71.4739	0.00161109	0.230011
ENSORLG00000002357	map3k3	0.307588	2.91784	0.0016147	0.230011
ENSORLG00000009735	ncdn	0.225542	2.70662	0.0016147	0.230011
ENSORLG00000020074	trmt1	1.52716	3.97324	0.00165474	0.233967
ENSORLG00000003873	psmd14	157.499	108.642	0.00167963	0.235742
ENSORLG00000009474	None	0.826126	3.6835	0.0017787	0.244058
ENSORLG00000024783	None	1.06303	5.07714	0.0017787	0.244058
ENSORLG00000030640	cldnb	26.7663	47.2741	0.00179003	0.244058
ENSORLG00000017428	TYMP	45.8235	26.9796	0.00182078	0.246489
ENSORLG00000008492	npm3	70.3506	45.6085	0.00186786	0.251083
ENSORLG00000000980	eif3k	38.4868	61.1549	0.00189687	0.252313
ENSORLG00000018983	phlda2	85.0101	130.226	0.00190345	0.252313
ENSORLG00000016307	None	43.4608	27.6649	0.00198409	0.259886
ENSORLG00000006991	dnajb1a	16.6849	6.8552	0.00198781	0.259886
ENSORLG00000007462	mical2a	5.16104	10.648	0.00205653	0.267021
ENSORLG00000010972	galcb	23.2673	37.7883	0.00207237	0.267021
ENSORLG00000026946	CCL11	18.5848	8.19609	0.00208435	0.267021
ENSORLG00000002958	rad54l	4.03607	0.85901	0.00212548	0.270475
ENSORLG00000015289	zgc:158366	1.71864	6.65098	0.00221134	0.279537
ENSORLG00000002384	crebrf	0.224255	1.86242	0.00228534	0.282328
ENSORLG00000008583	RFX7 (1 of many)	0.205753	2.03368	0.00228534	0.282328
ENSORLG00000007204	arl16	0.16867	2.10183	0.00228534	0.282328
ENSORLG00000026970	None	704.137	513.88	0.00230001	0.282328
ENSORLG00000019906	nol8	7.17153	15.3507	0.00230737	0.282328
ENSORLG00000009617	scp3	9.80143	3.77237	0.00235297	0.285695
ENSORLG00000018736	fktn	5.76188	14.1033	0.00239195	0.285695
ENSORLG00000001418	pld3	4.23505	9.68972	0.00240023	0.285695
ENSORLG00000001485	tatdn2	2.89294	0.8829	0.00246624	0.285695
ENSORLG00000009014	None	3.45937	0.399192	0.00246624	0.285695
ENSORLG00000008986	rexo1	3.24259	0.323545	0.00246624	0.285695
ENSORLG00000020727	MBP	38.0256	62.3364	0.00247794	0.285695
ENSORLG00000005389	si:ch211-267e7.3	1.08283	0	0.00249953	0.285695
ENSORLG00000013085	dgcr6	1.24065	0	0.00249953	0.285695
ENSORLG00000027804	None	1.27308	0	0.00249953	0.285695
ENSORLG00000004786	pdgfrb	1.31738	0	0.00249953	0.285695
ENSORLG00000022362	mycn	25.9893	39.4177	0.00254911	0.289384
ENSORLG00000005886	gtf2h3	8.11038	2.67521	0.00258879	0.289384
ENSORLG00000013568	ap5z1	1.55889	6.47828	0.0026148	0.289384
ENSORLG00000010491	eif2d	3.9415	1.12212	0.00272979	0.289384
ENSORLG00000010302	lmbrd1	8.38952	19.2788	0.00273189	0.289384
ENSORLG00000027232	H2AFX	1.23015	5.1904	0.00275862	0.289384	√	27232
ENSORLG00000017019	elovl4b	1.85505	0.303998	0.0027741	0.289384
ENSORLG00000012818	rnf17	2.43199	0.327214	0.0027741	0.289384
ENSORLG00000004387	cntnap1	2.51932	0.325834	0.0027741	0.289384
ENSORLG00000008608	None	2.98063	0.327214	0.0027741	0.289384
ENSORLG00000009629	None	2.77835	0.204309	0.0027741	0.289384
ENSORLG00000021821	lmo3	2.42946	0.152788	0.0027741	0.289384
ENSORLG00000027039	cart ch11	2.49108	0.152788	0.0027741	0.289384
ENSORLG00000014997	mgat2	2.94802	0.118389	0.0027741	0.289384
ENSORLG00000000559	TNNI2	4869.12	3601.56	0.00278087	0.289384
ENSORLG00000008192	thoc7	79.9023	53.7205	0.00278238	0.289384
ENSORLG00000002008	ppp1caa	26.2568	13.1248	0.00278954	0.289384
ENSORLG00000007325	ppp1r16a	1.15214	4.01111	0.00284193	0.291604
ENSORLG00000007036	None	38.4548	22.1048	0.00294581	0.291604
ENSORLG00000002161	ddah2	255.96	375.036	0.00296937	0.291604
ENSORLG00000006499	slc5a8l	0	1.38558	0.0029784	0.291604
ENSORLG00000011911	mri1	0	1.60459	0.0029784	0.291604
ENSORLG00000022293	None	0	2.49511	0.0029784	0.291604
ENSORLG00000022585	selenow2b	77.1421	109.057	0.00298294	0.291604
ENSORLG00000019402	TSPAN5	1.33421	5.71033	0.00299931	0.291604
ENSORLG00000005790	None	1.71021	4.82125	0.00300961	0.291604
ENSORLG00000013392	si:dkey-205h23.2	1.53672	4.68587	0.00304058	0.291604
ENSORLG00000015690	None	0.339786	1.42963	0.00306263	0.291604
ENSORLG00000019029	None	0.390503	3.7985	0.00306263	0.291604
ENSORLG00000003216	dnph1	27.9388	12.2168	0.00306547	0.291604
ENSORLG00000009289	txlnba	200.925	275.539	0.00309489	0.291604
ENSORLG00000000939	None	48.0103	28.7641	0.00309726	0.291604
ENSORLG00000003949	skib	1.7944	5.90316	0.00310865	0.291604
ENSORLG00000007720	xxylt1	3.26858	0.792211	0.00313058	0.291604
ENSORLG00000027769	None	2.73401	0.682076	0.00313058	0.291604
ENSORLG00000005466	cmtm4	1.06037	4.20393	0.00313175	0.291604
ENSORLG00000030292	miip	1.06157	4.27583	0.00313175	0.291604
ENSORLG00000017468	cx34.4	0.754632	4.09468	0.00313175	0.291604
ENSORLG00000011126	zgc:158689	5.02157	1.50053	0.00319298	0.295667
ENSORLG00000002722	LRRC31	2.70592	9.34272	0.00320636	0.295667
ENSORLG00000011150	clybl	23.9997	11.8913	0.00323151	0.296448
ENSORLG00000022227	lpxn	0.85718	4.66803	0.00326142	0.296448
ENSORLG00000006433	apba2b	0.595577	3.5257	0.00326142	0.296448
ENSORLG00000029051	slc31a2	19.1145	34.8671	0.00332444	0.300743
ENSORLG00000006079	slc22a6l	4.74143	1.27455	0.00340674	0.306735
ENSORLG00000020837	slc37a1	12.098	23.908	0.00351856	0.313608
ENSORLG00000022325	ddit3	7.09368	15.2374	0.00353145	0.313608
ENSORLG00000029191	None	52.7355	31.3555	0.00353328	0.313608
ENSORLG00000007663	si:dkeyp-75h12.2	1.84963	6.92622	0.00354879	0.313608
ENSORLG00000028572	sost	7.77178	16.7521	0.00357136	0.314148
ENSORLG00000004833	tdrd1	3.78949	0.922438	0.00365561	0.318622
ENSORLG00000003483	None	5.50806	0.796756	0.00365561	0.318622
ENSORLG00000006624	zgc:153704	49.1564	83.1981	0.00369861	0.320425
ENSORLG00000007375	mlf1	11.0736	24.5673	0.00370987	0.320425
ENSORLG00000020564	tbc1d9	1.82139	5.97337	0.0038447	0.328622
ENSORLG00000008840	None	34.187	51.8276	0.00385642	0.328622
ENSORLG00000015589	bcl6aa	3.7636	1.49444	0.00390738	0.330738
ENSORLG00000009578	drg1	39.2851	21.3739	0.0039332	0.330738
ENSORLG00000027842	None	2.31767	7.74275	0.00393323	0.330738
ENSORLG00000004878	ubfd1	29.1768	16.5537	0.00405038	0.338824
ENSORLG00000026679	None	5.68958	1.62321	0.00406489	0.338824
ENSORLG00000001755	None	5.43198	12.3422	0.00409486	0.339838
ENSORLG00000006152	irg1l	5.44168	1.34282	0.00419486	0.342404
ENSORLG00000017735	dpp7	5.46654	14.4389	0.00419824	0.342404
ENSORLG00000022138	nupr1a	10.4217	19.8009	0.00420178	0.342404
ENSORLG00000002714	None	6.30479	2.52161	0.00420367	0.342404
ENSORLG00000014593	anpepb	27.513	39.244	0.00423828	0.342404
ENSORLG00000008073	magi1b	10.5052	19.8814	0.0042759	0.342404
ENSORLG00000012233	aspscr1	5.02256	10.4942	0.00429005	0.342404
ENSORLG00000021774	ND4L	9.2796	4.6087	0.00433137	0.342404
ENSORLG00000005244	gadd45a	3.20327	8.77804	0.00438781	0.342404
ENSORLG00000010264	kdm6bb	14.0185	28.1647	0.00441666	0.342404
ENSORLG00000028807	None	5.71313	1.66446	0.00442811	0.342404
ENSORLG00000008205	ctdspl3	2.79252	8.74788	0.00447701	0.342404
ENSORLG00000003162	nop58	75.7885	47.1828	0.00455234	0.342404
ENSORLG00000029395	None	0.418534	2.69131	0.00458772	0.342404
ENSORLG00000023071	pcdh15a	0.282746	2.11322	0.00458772	0.342404
ENSORLG00000017647	None	0.283079	2.19975	0.00458772	0.342404
ENSORLG00000016240	prmt2	0.16867	1.55182	0.00458772	0.342404
ENSORLG00000011598	zgc:77112	0.277049	2.53957	0.00458772	0.342404
ENSORLG00000016381	syt10	0.233383	2.25436	0.00458772	0.342404
ENSORLG00000030070	None	0.184068	1.83422	0.00458772	0.342404
ENSORLG00000001025	fstl4	0.112771	1.664	0.00458772	0.342404
ENSORLG00000027197	None	0.16867	2.52766	0.00458772	0.342404
ENSORLG00000014137	None	0.112771	2.6555	0.00458772	0.342404
ENSORLG00000014112	dph5	28.565	15.6755	0.00459873	0.342404
ENSORLG00000022503	snu13a	77.797	47.79	0.00463297	0.342404
ENSORLG00000013710	npr2	7.3323	2.33946	0.00463879	0.342404
ENSORLG00000014746	nelfcd	8.8204	1.63617	0.00467566	0.342404
ENSORLG00000029552	fam78ab	1.99556	6.39374	0.00472352	0.342404
ENSORLG00000023084	si:dkey-40g16.5	4.19623	2.07659	0.00476321	0.342404
ENSORLG00000027725	lsm5	148.67	106.102	0.00477517	0.342404
ENSORLG00000029833	None	1.52402	3.50741	0.00483833	0.342404
ENSORLG00000009773	sumo2	44.0277	27.9693	0.00487767	0.342404
ENSORLG00000009139	rtn2b	59.7534	38.8314	0.00489316	0.342404
ENSORLG00000015603	None	2.42217	6.46297	0.00497472	0.342404
ENSORLG00000025178	None	7.29798	2.74625	0.00501865	0.342404
ENSORLG00000025808	None	27.7923	17.2073	0.0050297	0.342404
ENSORLG00000014184	ctps1b	8.33565	2.96556	0.00511961	0.342404
ENSORLG00000002062	None	0.896802	0	0.00512417	0.342404
ENSORLG00000004902	opgb	0.943987	0	0.00512417	0.342404
ENSORLG00000012152	dtl	1.0141	0	0.00512417	0.342404
ENSORLG00000013865	ephx4	1.08446	0	0.00512417	0.342404
ENSORLG00000024486	None	1.19317	0	0.00512417	0.342404
ENSORLG00000001415	sstr3	1.22951	0	0.00512417	0.342404
ENSORLG00000016169	zmat4b	1.25433	0	0.00512417	0.342404
ENSORLG00000008614	slc45a4	1.2857	0	0.00512417	0.342404
ENSORLG00000017360	lhx4	1.29	0	0.00512417	0.342404
ENSORLG00000008562	kdm2bb	1.3156	0	0.00512417	0.342404
ENSORLG00000026289	ppfibp2a	1.54357	0	0.00512417	0.342404
ENSORLG00000000367	nitr20	1.56841	0	0.00512417	0.342404
ENSORLG00000023761	None	1.58335	0	0.00512417	0.342404
ENSORLG00000017039	hddc2	10.1853	3.5358	0.00513486	0.342404
ENSORLG00000017381	None	2.4631	0.355043	0.00514825	0.342404
ENSORLG00000013831	APOH (1 of many)	2.65802	0.325834	0.00514825	0.342404
ENSORLG00000023433	cyb561d1	2.03381	0.152788	0.00514825	0.342404
ENSORLG00000027164	None	2.00546	0.126947	0.00514825	0.342404
ENSORLG00000020390	efl1	2.25698	0.126947	0.00514825	0.342404
ENSORLG00000001903	lrrc4ba	2.46195	0.126947	0.00514825	0.342404
ENSORLG00000022180	None	4.83885	1.67534	0.00519897	0.344576
ENSORLG00000009856	fam83b	3.50633	0.626328	0.00528901	0.348126
ENSORLG00000017630	lats1	4.69406	0.809599	0.00528901	0.348126
ENSORLG00000019081	BNC1	0.726969	3.09496	0.00546656	0.357348
ENSORLG00000008284	None	0.658366	2.88071	0.00546656	0.357348
ENSORLG00000002887	appl2	7.1353	1.94384	0.00551607	0.359354
ENSORLG00000004865	zc3h7a	12.3842	4.41204	0.00553623	0.35944
ENSORLG00000001003	smc1b	5.14842	1.13032	0.00571078	0.364619
ENSORLG00000020002	cyp51	3.86199	1.05958	0.00574196	0.364619
ENSORLG00000024488	None	4.25847	1.05475	0.00574196	0.364619
ENSORLG00000006188	si:ch211-166g5.4	0.860368	2.82988	0.00577078	0.364619
ENSORLG00000011995	RAP1GDS1	0.353634	2.92947	0.00577078	0.364619
ENSORLG00000025527	zgc:195001	10.6943	4.29738	0.00577714	0.364619
ENSORLG00000002736	None	12.6736	18.6535	0.00578538	0.364619
ENSORLG00000008691	psma6l	9.55037	2.91165	0.00578768	0.364619

## Sheet: Table S2 Decode-seq oligos
Oligonucleotides used for Decode-seq library preparation
	Name	Sequence	Notes	reference
Reverse transcription primers	5bc-RT primer	ACACTCTTTCCCTACACGACGC AGTCG T30 VN	reverse transcription, for decode-seq
	3bc-RT primers	ACACTCTTTCCCTACACGACGCTCTTCCGATCT [BC6] (N)10 T30 VN	reverse transcription, containing sample barcode，for scrb-seq
template switching oligonucleotides (TSOs)	5bc-TSO primers	ACACTCTTTCCCTACACGACGC TCTTCCGATCT [BC6] (N)17 /rG/rG/rG/	template switching oligonucleotides (TSOs), containing sample barcode，for decode-seq
	3bc-TSO primer	ACACTCTTTCCCTACACGACGC/rG/rG/rG/	template switching oligonucleotides (TSOs), for scrb-seq
Library preparation primers	single-PCR primer	ACACTCTTTCCCTACACGACGC	pre-amplification(single primer PCR), for both decode-seq and scrb-seq	Soumillon, M., et al. (2014)
	P5R1 primer	AATGATACGGCGACCACCGAGATCTACACTCTTTCCCTACACGACGCTCTTCCGATCT	library amplification, forward library primer, containing P5 sequence and universal sequencing primer	Soumillon, M., et al. (2014)
	P7 primers	CAAGCAGAAGACGGCATACGAGAT [i7 index] GTCTCGTGGGCTCGG	library amplification, reverse library primer, universal P7 sequence, containing i7 index
5bc_TSO primers containing sample barcodes (index sequences are bold)
	5bc-TSO11	ACACTCTTTCCCTACACGACGCTCTTCCGATCT AAGTCG NNNNNNNNNNNNNNNNN /rG/rG/rG/
	5bc-TSO12	ACACTCTTTCCCTACACGACGCTCTTCCGATCT ACCTGT NNNNNNNNNNNNNNNNN /rG/rG/rG/
	5bc-TSO13	ACACTCTTTCCCTACACGACGCTCTTCCGATCT ACTACG NNNNNNNNNNNNNNNNN /rG/rG/rG/
	5bc-TSO14	ACACTCTTTCCCTACACGACGCTCTTCCGATCT AGACGA NNNNNNNNNNNNNNNNN /rG/rG/rG/
	5bc-TSO15	ACACTCTTTCCCTACACGACGCTCTTCCGATCT AGGAGA NNNNNNNNNNNNNNNNN /rG/rG/rG/
	5bc-TSO16	ACACTCTTTCCCTACACGACGCTCTTCCGATCT ATAGGC NNNNNNNNNNNNNNNNN /rG/rG/rG/
	5bc-TSO17	ACACTCTTTCCCTACACGACGCTCTTCCGATCT CAGTAG NNNNNNNNNNNNNNNNN /rG/rG/rG/
	5bc-TSO18	ACACTCTTTCCCTACACGACGCTCTTCCGATCT CATCTC NNNNNNNNNNNNNNNNN /rG/rG/rG/
	5bc-TSO19	ACACTCTTTCCCTACACGACGCTCTTCCGATCT CCAAGA NNNNNNNNNNNNNNNNN /rG/rG/rG/
	5bc-TSO20	ACACTCTTTCCCTACACGACGCTCTTCCGATCT CCGTTA NNNNNNNNNNNNNNNNN /rG/rG/rG/
	5bc-TSO21	ACACTCTTTCCCTACACGACGCTCTTCCGATCT CCTGAA NNNNNNNNNNNNNNNNN /rG/rG/rG/
	5bc-TSO22	ACACTCTTTCCCTACACGACGCTCTTCCGATCT CGATCA NNNNNNNNNNNNNNNNN /rG/rG/rG/
	5bc-TSO23	ACACTCTTTCCCTACACGACGCTCTTCCGATCT CGGAAT NNNNNNNNNNNNNNNNN /rG/rG/rG/
	5bc-TSO24	ACACTCTTTCCCTACACGACGCTCTTCCGATCT CTAGGT NNNNNNNNNNNNNNNNN /rG/rG/rG/
	5bc-TSO25	ACACTCTTTCCCTACACGACGCTCTTCCGATCT CTGGAA NNNNNNNNNNNNNNNNN /rG/rG/rG/
	5bc-TSO26	ACACTCTTTCCCTACACGACGCTCTTCCGATCT GAACCT NNNNNNNNNNNNNNNNN /rG/rG/rG/
	5bc-TSO27	ACACTCTTTCCCTACACGACGCTCTTCCGATCT GAGAAG NNNNNNNNNNNNNNNNN /rG/rG/rG/
	5bc-TSO28	ACACTCTTTCCCTACACGACGCTCTTCCGATCT GCCTAT NNNNNNNNNNNNNNNNN /rG/rG/rG/
	5bc-TSO29	ACACTCTTTCCCTACACGACGCTCTTCCGATCT GCGATA NNNNNNNNNNNNNNNNN /rG/rG/rG/
	5bc-TSO30	ACACTCTTTCCCTACACGACGCTCTTCCGATCT GGCTTT NNNNNNNNNNNNNNNNN /rG/rG/rG/
	5bc-TSO31	ACACTCTTTCCCTACACGACGCTCTTCCGATCT GGTACA NNNNNNNNNNNNNNNNN /rG/rG/rG/
	5bc-TSO32	ACACTCTTTCCCTACACGACGCTCTTCCGATCT GTATGC NNNNNNNNNNNNNNNNN /rG/rG/rG/
	5bc-TSO33	ACACTCTTTCCCTACACGACGCTCTTCCGATCT GTGCTA NNNNNNNNNNNNNNNNN /rG/rG/rG/
	5bc-TSO34	ACACTCTTTCCCTACACGACGCTCTTCCGATCT GTTGCT NNNNNNNNNNNNNNNNN /rG/rG/rG/
	5bc-TSO35	ACACTCTTTCCCTACACGACGCTCTTCCGATCT TATGCC NNNNNNNNNNNNNNNNN /rG/rG/rG/
	5bc-TSO36	ACACTCTTTCCCTACACGACGCTCTTCCGATCT TCAGCT NNNNNNNNNNNNNNNNN /rG/rG/rG/
	5bc-TSO37	ACACTCTTTCCCTACACGACGCTCTTCCGATCT TCGTAC NNNNNNNNNNNNNNNNN /rG/rG/rG/
	5bc-TSO38	ACACTCTTTCCCTACACGACGCTCTTCCGATCT TGAGCA NNNNNNNNNNNNNNNNN /rG/rG/rG/
	5bc-TSO39	ACACTCTTTCCCTACACGACGCTCTTCCGATCT TGGAAC NNNNNNNNNNNNNNNNN /rG/rG/rG/
	5bc-TSO40	ACACTCTTTCCCTACACGACGCTCTTCCGATCT TTCGTG NNNNNNNNNNNNNNNNN /rG/rG/rG/
3bc-RT primers containing sample barcodes (index sequences are bold)
	3bc-RT1	ACACTCTTTCCCTACACGACGCTCTTCCGATCT ATCGTC NNNNNNNNNN TTTTTTTTTTTTTTTTTTTTTTTTTTTTTT VN
	3bc-RT2	ACACTCTTTCCCTACACGACGCTCTTCCGATCT CAGCCG NNNNNNNNNN TTTTTTTTTTTTTTTTTTTTTTTTTTTTTT VN
	3bc-RT3	ACACTCTTTCCCTACACGACGCTCTTCCGATCT TCATAT NNNNNNNNNN TTTTTTTTTTTTTTTTTTTTTTTTTTTTTT VN
	3bc-RT4	ACACTCTTTCCCTACACGACGCTCTTCCGATCT GCGAGC NNNNNNNNNN TTTTTTTTTTTTTTTTTTTTTTTTTTTTTT VN
P7 primers containing i7 index (index sequences are bold)
	P7-N701	CAAGCAGAAGACGGCATACGAGAT TCGCCTTA GTCTCGTGGGCTCGG
	P7-N702	CAAGCAGAAGACGGCATACGAGAT CTAGTACG GTCTCGTGGGCTCGG
	P7-N703	CAAGCAGAAGACGGCATACGAGAT TTCTGCCT GTCTCGTGGGCTCGG
	P7-N704	CAAGCAGAAGACGGCATACGAGAT GCTCAGGA GTCTCGTGGGCTCGG
	P7-N705	CAAGCAGAAGACGGCATACGAGAT AGGAGTCC GTCTCGTGGGCTCGG
	P7-N706	CAAGCAGAAGACGGCATACGAGAT CATGCCTA GTCTCGTGGGCTCGG

## Sheet: Table S2 BRB-seq barcode used
barcode	id
GTCAAG	bc00
ATGTAA	bc01
GACGGG	bc02
CCACGC	bc03
AAGTTA	bc04
ATTATC	bc05
TACAAA	bc06
TTCATA	bc07
CTTAAT	bc08
GAATAT	bc09
GATTAA	bc10
GTTAAA	bc11
CAGCGC	bc12
CTAAAA	bc13
TTGTCC	bc14
TAAAAC	bc15
AATATG	bc16
AGCCGC	bc17
GAAGAC	bc18
AATGTA	bc19
CGCGTG	bc20
CATAAA	bc21
AAACAT	bc22
ATAAGT	bc23
TCAAAA	bc24
TCCAAC	bc25
ATATGA	bc26
GGACAT	bc27
TTTTAG	bc28
ATAGAT	bc29
ACTAAA	bc30
AACATA	bc31
TATTAC	bc32
ATTTTG	bc33
TTAACT	bc34
TATAAG	bc35
TTGTTA	bc36
TTTATG	bc37
TATCAT	bc38
CACCGG	bc39
AGAATT	bc40
TCTAAT	bc41
TGTATT	bc42
TTGGAT	bc43
ATCTAT	bc44
CATCAG	bc45
TAGAAT	bc46
TTACTA	bc47
TAATAG	bc48
AAATCA	bc49
ACGCGC	bc50
TAACAA	bc51
TGAATA	bc52
AGTATA	bc53
AATTTC	bc54
ATTGTT	bc55
ACCCGG	bc56
TTATCA	bc57
ATCGAG	bc58
CGACTT	bc59

## Sheet: Table S2 Medaka qPCR
genotyping primer
	DMY_357F	TGCTACAGAATCGCTTCCAT	dmy genotyping forward primer
	DMY_357R	CTGGTACTGCTGGTAGTTGT	dmy genotyping reverse primer
	actin_F1	TCTGGCCCCTCCATCGTCCA	actin genotyping forward primer
	actin_R1	GGGCAGCCTTCACAGAGGCA	actin genotyping reverse primer
qPCR primer
	name	seq	reference
	07290_f	CGCCAGGGAATATTTCAACT
	07290_r	CCGTACTGTGCAAATCTGGC
	08781_f	CTGCAAGCGAAACGTGATAA
	08781_r	TTCTGGTGGCCGTTTCTCAC
	11672_f	ACGGAGACTGCCTTGAAGAA
	11672_r	TGTTGTTGAAGATGTGATAC
	13696_f	CTGTTGGGCAGGGTTAAAGA
	13696_r	TCTGTCCAACCACGGGTTTC
	15290_f	TCCCTCGAGGCAACTTTAGA
	15290_r	CCTGCTAGCTGAGTTTCTCC
	18750_f	AGATCCGCATCATCCAGAAG
	18750_r	CCTTCTCCATGTCGTGGTCG
	19836_f	TGCAGAACTGCAAGATCAAAG
	19836_r	GGAAGAAGCGGACCATCTTC
	22295_f	GGTCATGGCTGGAATCAGTT
	22295_r	TCAGCTCAAGTTCTCCACC
	24012_f	GGCAAGAGCATCACAGACAG
	24012_r	GAGAAGGGAGTCATCGGACC
	24202_f	GTATGGCTGGGTTGTCAGGT
	24202_r	GGACTGTTTTTCTGTCTCAG
	26596_f	TGAAGACGCAGCTGACAAAC
	26596_r	TTCTCCATGGAGTCAGCAAT
	26602_f	TCCTTGTCCCGTCTTGTCTT
	26602_r	CCACTCCTTGTCCAGACGCA
	28128_f	CACACGGCAGAGTGATTGTT
	28128_r	ACGGTTACTAAAGCGGATGC
	28551_f	CTGATCCTTCTGGAGCCTGT
	28551_r	GATCCTTTCCATGTTCTTAG
	28890_f	CTGGCCTCGGTTAAGAACAG
	28890_r	CTTCTGAGCATCAGAGCCTC
	30055_f	CGGCCTCATTCCATACACTT
	30055_r	CTTGGAACAAGTACATGTTC
	30645_f	CTGAAATGAAAGCCGGACTC
	30645_r	TCACAGATGTGGGATCAGCT
	ccl19a1_f	AAACACTCTGCGTGCCTCAT
	ccl19a1_r	CGCCGGGCCTTATAGCCGTT
	cd74a_f	ATGAGAGCGAGTGGCAGACT
	cd74a_r	TCTTGATCATAGATGCTGGC
	ctsbb_f	CAGGAGGCTTGTTTGACTCC
	ctsbb_r	CACACTTGGGAGTCTCCACT
	fbxo32_f	GATGGCAGAGACCTGGTGAG
	fbxo32_r	CGATCTGTGAAGTGGTAATG
	foxl3_f	TACGGGAGGCAGACAGAGTC
	foxl3_r	AGTAACCTTGACATAGCCAC
	fshb_f	GTCAGCATCCCTGTGGAGAG
	fshb_r	GGTCTTCATAGCTGATGTAG
	gsdf_f	TCCATGGCCACCGAGGTCTT	tanaka,2014
	gsdf_r	CCGAGGAATTGCAGAGAGCACA	tanaka,2014
	irf10_f	AAGCTCATCATGGCTCAGGT
	irf10_r	TCTTCTGTTTTGAAGATGCG
	krt97_f	GCGAGGGACTACAGCCACTA
	krt97_r	GCTGCCAGTTTGCTGTTGTC
	lygl2_f	CCGCCTACAACACTGGAGAC
	lygl2_r	TGGTTCTTGTACCACTGAGC
	orla-b2m_f	CAGGTACACCTGCAAGGTCA
	orla-b2m_r	AGCTGGGGTCGGCCTGGGTC
	pdzk1_f	CAGAGAGGAGCCCAAACAAG
	pdzk1_r	ACCTCCTTGCCGTCCACTGC
	psme2_f	ACGCCTTCATCCTCACAGAC
	psme2_r	TCTTCTTCTTGCCGTCTTCG
	tatdn2_f	CCCTTTAAACCGCATTGTGT
	tatdn2_r	GCTCCTCCAGGATGTGGAGA
	tbc1d30_f	GGAGCATCAGTCCACAGTCA
	tbc1d30_r	CGCCTGCTGCCGCCTCTTGA
	vasa_f	GTCAGCTTCCTCCTCCACTG
	vasa_r	GACTTGAACGTGGGCGGTCG
	dmy_f	ACTTCAGCCTGGAGGACAAC
	dmy_r	ACTAGTGAGCTGATGGAGCG

## Sheet: Table S2 Medaka KO
Medaka KO
	Guide Template	Sequence (5'→ 3')
	sgRNA-1	taatacgactcactataGGAAGGTCTGATCTGTCCTGgttttagagctagaa
	sgRNA-2	taatacgactcactataGGGGGTCACGGCGTGGCCGCgttttagagctagaa
	sgRNA-3	taatacgactcactataGGGCCGCCGGTTGTTGGAAGgttttagagctagaa
	sgRNA-4	taatacgactcactataGGGCAAGCAATTAACAGTGAgttttagagctagaa
	Primers of Mutation Detection	Sequence (5'→ 3')
	1F	CGTGTTTTATTCATGTTGCAGCG
	1R	CAACCACACATGCAGTCACA
	23F	GACAGAACGCTCAGATTTGTGG
	23R	CAAAACCACTTTGTCAGAACCAAAT
	4F	CATCCCTGTGTGGCATCAGTG
	4R	TGAGACAGCATCAATAACTACAGTG

## Sheet: Table S3 Reads stat
Library	Protocol	Clean Data(G)	Clean Rate	Reads Total	Reads per Sample (M/sample)	Barcode Total	Barcode Pass	Pass Rate	Unique Mapped	Unmapped	Feature	Samples
DE1-1	Decode-seq	22.3015	0.8629	74338211	2.47794	73459029	41766531	0.562	0.7478	0.177	0.607	human/mouse: mix4.5 (10) + mix1.5 (10) + mix0.9 (10)
DE1-2	Decode-seq	23.6456	0.8844	78818621	2.62729	77881345	43725348	0.555	0.7466	0.176	0.605	human/mouse: mix4.5 (10) + mix1.5 (10) + mix0.9 (10)
DE1-3	Decode-seq	25.4625	0.8883	84875124	2.82917	83889967	47368082	0.558	0.7447	0.182	0.603	human/mouse: mix4.5 (10) + mix1.5 (10) + mix0.9 (10)
DE2-2	Decode-seq	34.4806	0.94	114935462	5.74677	114935462	76118651	0.662	0.9168	0.035	0.67	medaka: female (10) + male (10)
DE2-3	Decode-seq	14.0655	0.81	46885143	1.56284	46885143	31989480	0.682	0.8225	0.134	0.56	medaka: female (10) + male (10) + DMY mutant (10)
DE2-4	Decode-seq	13.0039	0.92	43346270	2.16731	43346270	27674827	0.638	0.8443	0.105	0.617	medaka: male (10) + DMY mutant (10)
DE2-5	Decode-seq	20.9222	0.96	69740652	3.48703	69740652	43868710	0.629	0.8869	0.059	0.64	medaka: female (10) + DMY mutant (10)
DE3-3	Decode-seq	9.67952	0.901	32265074	1.61325	32265074	20072601	0.622	0.7257	0.2257	0.59	human/mouse: mix4.5 (10) + mix1.5 (10) + mix0.9 (10)
DE3-4	Decode-seq	13.9491	0.8676	46497040	2.32485	46497040	29644053	0.638	0.5274	0.4367	0.432	human/mouse: mix4.5 (10) + mix1.5 (10) + mix0.9 (10)
DE8-6	BRB-seq	110.816	0.903	369385996	6.15643	369385996	217950170	0.590034	0.6501	0.326	0.463	human/mouse: mix5 (30) + mix1 (30)
DE8-12-1	Decode-seq	57.7993	0.82	192664330	6.42214	192664330	126670403	0.657467	0.8022	0.032	0.654	human/mouse: mix5 (15) + mix1 (15)
DE8-12-2	Decode-seq	48.9566	0.85	163188670	5.43962	163188670	107676361	0.659827	0.801	0.03	0.653	human/mouse: mix5 (15) + mix1 (15)
