# Supplementary material for: Decode-seq: a practical approach to improve differential gene expression analysis
Source: Genome Biol. 2020 Mar 23;21:66. doi: 10.1186/s13059-020-01966-9 (PMC7087377; doi:10.1186/s13059-020-01966-9)
Supplement: Supplementary file 4 — Additional file 4 Supplementary data: the experimental protocol and computational analysis pipeline for decode-seq. [file 13059_2020_1966_MOESM4_ESM.zip]

Archive with 7 entries (6 files):
- Decode-seq-master/
- Decode-seq-master/LICENSE
- Decode-seq-master/README.md
- Decode-seq-master/decode-seq_protocol.pdf
- Decode-seq-master/decode_barcode.py
- Decode-seq-master/decode_gene.py
- Decode-seq-master/decode_quant.py
